# Supplementary material for: Accurate additive manufacturing of lightweight and elastic carbons using plastic precursors
Source: Nat Commun. 2024 Jan 29;15:838. doi: 10.1038/s41467-024-45211-4 (PMC10825225; doi:10.1038/s41467-024-45211-4)
Supplement: Supplementary file 5 — Source Data [file 41467_2024_45211_MOESM5_ESM.xlsx]

## Sheet: Figure 1(b)
Fig 1(b)
	X-data	Y1-data (black circles)	Y2-data (blue triangles)
	Sulfonation time (h)	Crystallinity (%)	Mass increase (%)
	0	38.9	0
	1	32.6	2.1
	2	27.2	5.3
	4	11.4	27.1
	6	8.9	42.2
	8	4.4	49.6
	12	0	73.1
	18	0	82.2
	24	0	86.6

## Sheet: Figure 1(d)
Fig 1(d)
	X-data	Y-data
	Sulfonation time (h)	Carbon yield (%)
	1	17.1
	2	26
	4	41.1771
	6	53.7391
	8	64.2549
	12	62.4
	18	66.8
	24	68.5

## Sheet: Figure 2(c)
Fig 2©
	X-data	Y-data
	Relative pressure (p/po)	Quantity adsorbed (cm3/g)
	0.000123618	32.9919
	0.000218898	63.3098
	0.000537196	89.9013
	0.00939566	112.239
	0.0147886	114.842
	0.0303448	118.562
	0.0473172	120.8
	0.0638847	122.271
	0.0685152	122.616
	0.0746229	123.079
	0.0821567	123.562
	0.0896708	123.996
	0.0995525	124.575
	0.109589	125.087
	0.134194	126.087
	0.149663	126.677
	0.174366	127.478
	0.199156	128.225
	0.224054	128.909
	0.248907	129.557
	0.273782	130.144
	0.298666	130.731
	0.318649	131.202
	0.338586	131.602
	0.377842	132.261
	0.417574	132.932
	0.457409	133.556
	0.49715	134.164
	0.536922	134.739
	0.576657	135.301
	0.616436	135.858
	0.656239	136.473
	0.696	137.057
	0.735772	137.763
	0.775543	138.558
	0.815283	139.513
	0.854964	140.791
	0.885329	142.213
	0.896525	142.954
	0.906474	143.682
	0.916341	144.551
	0.926408	145.525
	0.936271	146.735
	0.946308	148.191
	0.951547	149.187
	0.956598	150.222
	0.961538	151.288
	0.966529	152.449
	0.971428	153.678
	0.976475	154.987
	0.979015	155.829
	0.981764	156.584
	0.984047	157.325
	0.986638	158.207
	0.996495	219.38
	0.991439	174.421
	0.974526	159.345
	0.954187	154.211
	0.933357	150.603
	0.91284	147.771
	0.892347	145.779
	0.872007	144.422
	0.860836	143.751
	0.821887	142.217
	0.782092	141.108
	0.741938	140.228
	0.701736	139.499
	0.661574	138.909
	0.621502	138.343
	0.581276	137.841
	0.541257	137.326
	0.501122	136.818
	0.461237	135.914
	0.420684	135.182
	0.380931	134.483
	0.340737	133.828
	0.300697	133.17
	0.250762	132.262
	0.200637	131.195
	0.150582	129.801
	0.111956	128.417
	0.0950223	127.648
	0.0800409	126.854
	0.0724874	126.38
	0.0649951	125.886
	0.0502403	124.798
	0.0379848	123.599
	0.0204418	120.9
	0.0128808	118.802

## Sheet: Figure 2(d)
Fig 2(d)
	X-data	Y-data
	Raman shift (cm-1)	Intensity (a.u.)
	499.707	15536
	503.845	15526
	507.978	15545
	512.111	15498
	516.24	15463
	520.367	15483
	524.495	15464
	528.619	15443
	532.741	15438
	536.863	15431
	540.981	15417
	545.097	15471
	549.212	15480
	553.324	15482
	557.435	15476
	561.544	15411
	565.651	15517
	569.756	15516
	573.859	15546
	577.961	15550
	582.06	15583
	586.158	15520
	590.254	15581
	594.346	15549
	598.438	15541
	602.529	15607
	606.615	15560
	610.702	15615
	614.787	15575
	618.868	15574
	622.949	15582
	627.026	15582
	631.104	15576
	635.178	15656
	639.25	15610
	643.322	15586
	647.39	15619
	651.456	15609
	655.521	15573
	659.586	15534
	663.647	15632
	667.706	15630
	671.763	15608
	675.819	15554
	679.873	15597
	683.925	15535
	687.975	15508
	692.023	15533
	696.069	15577
	700.112	15580
	704.155	15566
	708.196	15607
	712.235	15592
	716.271	15643
	720.306	15663
	724.34	15686
	728.37	15657
	732.4	15702
	736.426	15711
	740.453	15724
	744.476	15774
	748.497	15718
	752.518	15709
	756.536	15750
	760.552	15792
	764.567	15776
	768.579	15768
	772.59	15854
	776.598	15841
	780.605	15771
	784.61	15775
	788.613	15785
	792.615	15808
	796.614	15852
	800.612	15813
	804.608	15822
	808.602	15797
	812.593	15840
	816.584	15817
	820.573	15841
	824.56	15827
	828.544	15886
	832.527	15945
	836.507	15934
	840.488	15939
	844.464	15910
	848.441	15931
	852.413	15932
	856.387	15932
	860.356	15890
	864.324	15970
	868.291	15966
	872.255	15990
	876.218	15982
	880.179	15945
	884.137	16038
	888.095	16088
	892.05	16066
	896.004	16164
	899.956	16149
	903.906	16190
	907.854	16240
	911.801	16293
	915.746	16318
	919.687	16365
	923.628	16379
	927.568	16420
	931.504	16377
	935.44	16503
	939.375	16532
	943.306	16494
	947.237	16485
	951.164	16514
	955.091	16492
	959.015	16566
	962.938	16592
	966.86	16588
	970.779	16638
	974.696	16576
	978.611	16604
	982.525	16634
	986.436	16665
	990.346	16761
	994.255	16645
	998.162	16805
	1002.07	16838
	1005.97	16831
	1009.87	16875
	1013.77	16894
	1017.67	16962
	1021.57	16991
	1025.46	17068
	1029.35	17025
	1033.24	17042
	1037.13	17203
	1041.02	17195
	1044.9	17289
	1048.79	17312
	1052.67	17404
	1056.55	17349
	1060.43	17535
	1064.3	17631
	1068.18	17729
	1072.05	17734
	1075.92	17874
	1079.79	17899
	1083.66	17985
	1087.52	18056
	1091.39	18111
	1095.25	18334
	1099.11	18288
	1102.97	18455
	1106.83	18535
	1110.68	18630
	1114.53	18692
	1118.39	18884
	1122.24	18920
	1126.09	18963
	1129.93	19116
	1133.78	19276
	1137.62	19311
	1141.46	19519
	1145.3	19531
	1149.14	19670
	1152.97	19840
	1156.81	19909
	1160.64	20111
	1164.47	20127
	1168.3	20225
	1172.13	20403
	1175.95	20575
	1179.78	20743
	1183.6	20825
	1187.42	20997
	1191.24	21114
	1195.05	21329
	1198.87	21440
	1202.68	21723
	1206.49	21849
	1210.3	22040
	1214.11	22275
	1217.92	22489
	1221.72	22737
	1225.52	22916
	1229.33	23218
	1233.13	23419
	1236.92	23720
	1240.72	23941
	1244.52	24234
	1248.31	24608
	1252.1	24766
	1255.89	25129
	1259.68	25499
	1263.46	25799
	1267.24	26089
	1271.03	26450
	1274.81	26873
	1278.59	27148
	1282.36	27458
	1286.14	27962
	1289.91	28312
	1293.69	28576
	1297.46	28784
	1301.22	29133
	1304.99	29296
	1308.76	29623
	1312.52	29842
	1316.28	29997
	1320.04	30056
	1323.8	30162
	1327.56	30254
	1331.31	30079
	1335.07	30309
	1338.82	30253
	1342.57	30358
	1346.32	30091
	1350.06	30187
	1353.81	30138
	1357.55	29888
	1361.29	29663
	1365.03	29508
	1368.77	29305
	1372.51	29037
	1376.24	28813
	1379.98	28500
	1383.71	28269
	1387.44	27830
	1391.17	27565
	1394.89	27266
	1398.62	27007
	1402.34	26719
	1406.06	26437
	1409.78	26154
	1413.5	25906
	1417.21	25790
	1420.93	25641
	1424.64	25363
	1428.35	25293
	1432.07	25145
	1435.77	25063
	1439.48	24888
	1443.18	24787
	1446.89	24736
	1450.59	24638
	1454.29	24476
	1457.99	24544
	1461.68	24504
	1465.38	24554
	1469.07	24360
	1472.76	24516
	1476.45	24453
	1480.14	24375
	1483.83	24539
	1487.51	24431
	1491.19	24310
	1494.88	24492
	1498.56	24610
	1502.23	24685
	1505.91	24808
	1509.59	24869
	1513.26	25080
	1516.93	25108
	1520.6	25137
	1524.27	25415
	1527.94	25712
	1531.6	25660
	1535.26	25896
	1538.93	26294
	1542.59	26556
	1546.25	26866
	1549.9	27210
	1553.56	27446
	1557.21	27871
	1560.86	28093
	1564.52	28635
	1568.16	28864
	1571.81	29215
	1575.46	29615
	1579.1	29788
	1582.74	29855
	1586.38	29799
	1590.02	29725
	1593.66	29459
	1597.3	29149
	1600.93	28761
	1604.56	28086
	1608.19	27585
	1611.82	27032
	1615.45	26170
	1619.08	25524
	1622.7	24791
	1626.33	24086
	1629.95	23322
	1633.57	22727
	1637.18	22192
	1640.8	21640
	1644.41	21123
	1648.03	20765
	1651.64	20400
	1655.25	20072
	1658.86	19826
	1662.47	19553
	1666.07	19338
	1669.67	19075
	1673.28	18920
	1676.88	18780
	1680.48	18713
	1684.07	18598
	1687.67	18471
	1691.26	18393
	1694.85	18342
	1698.45	18240
	1702.04	18185
	1705.62	18114
	1709.21	18118
	1712.79	18000
	1716.38	18007
	1719.96	18001
	1723.54	17880
	1727.12	17864
	1730.69	17832
	1734.27	17801
	1737.84	17780
	1741.41	17794
	1744.98	17704
	1748.55	17763
	1752.12	17737
	1755.69	17749
	1759.25	17756
	1762.81	17697
	1766.37	17656
	1769.93	17667
	1773.49	17620
	1777.05	17637
	1780.6	17601
	1784.15	17580
	1787.7	17621
	1791.25	17568
	1794.8	17540
	1798.35	17504
	1801.89	17504
	1805.44	17496
	1808.98	17536
	1812.52	17488
	1816.06	17450
	1819.6	17543
	1823.13	17447
	1826.67	17431
	1830.2	17436
	1833.73	17445
	1837.26	17413
	1840.79	17393
	1844.31	17426
	1847.84	17383
	1851.36	17333
	1854.88	17395
	1858.4	17394
	1861.92	17341
	1865.44	17362
	1868.96	17352
	1872.47	17344
	1875.98	17310
	1879.49	17375
	1883	17328
	1886.51	17361
	1890.02	17289
	1893.52	17289
	1897.03	17358
	1900.53	17301
	1904.03	17313
	1907.53	17335
	1911.02	17331
	1914.52	17314
	1918.01	17347
	1921.51	17320
	1925	17400
	1928.49	17341
	1931.97	17325
	1935.46	17355
	1938.95	17386
	1942.43	17337
	1945.91	17335
	1949.39	17290
	1952.87	17336
	1956.35	17259
	1959.82	17343
	1963.3	17264
	1966.77	17249
	1970.24	17302
	1973.71	17384
	1977.18	17251
	1980.65	17325
	1984.11	17251
	1987.57	17316
	1991.04	17334
	1994.5	17319
	1997.96	17285
	2001.41	17235

## Sheet: Figure 2(e)
Fig 2(e)
	X-data	Y-data
	Stress (MPa)	Strain (%)
	0.00213635	0.00710916
	0.0132826	0.0114374
	0.0244288	0.0160203
	0.0361323	0.0209215
	0.0489504	0.0260136
	0.0612112	0.0303419
	0.0723574	0.035243
	0.0840609	0.0400805
	0.0957644	0.0448543
	0.106911	0.0500101
	0.118057	0.0542747
	0.130318	0.0594305
	0.142578	0.0649681
	0.154839	0.0698692
	0.166543	0.074834
	0.178246	0.0797988
	0.189393	0.0847
	0.201096	0.0890919
	0.212242	0.0936111
	0.224503	0.0990215
	0.237321	0.103923
	0.249582	0.109206
	0.260728	0.114107
	0.272432	0.118053
	0.284135	0.123527
	0.295281	0.128938
	0.306985	0.133902
	0.319246	0.140077
	0.332064	0.146187
	0.344325	0.152043
	0.356028	0.157008
	0.367732	0.161527
	0.378878	0.167001
	0.390581	0.17222
	0.402285	0.17744
	0.414546	0.184378
	0.426807	0.19017
	0.439067	0.194689
	0.450771	0.199654
	0.462474	0.204746
	0.474178	0.208756
	0.485324	0.214676
	0.497028	0.220277
	0.509289	0.226197
	0.522107	0.231734
	0.53381	0.237463
	0.545514	0.243701
	0.557217	0.24892
	0.568363	0.254649
	0.57951	0.260441
	0.59177	0.266361
	0.604031	0.272662
	0.616292	0.279154
	0.628553	0.285201
	0.640256	0.290675
	0.651403	0.296786
	0.662549	0.30226
	0.674252	0.308689
	0.685956	0.314863
	0.698217	0.321992
	0.711035	0.329312
	0.722738	0.33504
	0.734442	0.341214
	0.745588	0.346943
	0.756734	0.352544
	0.76788	0.358973
	0.780141	0.365975
	0.792402	0.373231
	0.804663	0.380105
	0.816366	0.385707
	0.82807	0.392072
	0.839773	0.398182
	0.85092	0.404484
	0.862623	0.410849
	0.874327	0.417405
	0.887145	0.423261
	0.899406	0.430199
	0.911109	0.436309
	0.922813	0.44242
	0.933959	0.448085
	0.945105	0.45445
	0.956251	0.459924
	0.968512	0.466798
	0.98133	0.474691
	0.993034	0.482265
	1.00529	0.488694
	1.01644	0.495823
	1.02814	0.501934
	1.03929	0.508681
	1.05099	0.515555
	1.06325	0.52332
	1.07607	0.530831
	1.08778	0.537451
	1.09948	0.544707
	1.11118	0.551391
	1.12289	0.558201
	1.13403	0.564694
	1.14574	0.571695
	1.15855	0.579143
	1.17026	0.586399
	1.18252	0.592891
	1.19422	0.599129
	1.20593	0.605303
	1.21707	0.610905
	1.22822	0.617142
	1.23992	0.623126
	1.25274	0.631591
	1.265	0.637765
	1.2767	0.645149
	1.28841	0.652278
	1.29955	0.659598
	1.31126	0.66679
	1.3224	0.674046
	1.33411	0.68143
	1.34693	0.689832
	1.35919	0.697534
	1.37089	0.704344
	1.38259	0.712555
	1.39374	0.719493
	1.40544	0.726304
	1.41603	0.733751
	1.42774	0.740944
	1.44055	0.749791
	1.45281	0.754629
	1.46452	0.761949
	1.47622	0.769842
	1.48737	0.777289
	1.49851	0.784227
	1.50966	0.791101
	1.52136	0.798994
	1.53418	0.808351
	1.54644	0.817071
	1.55815	0.824709
	1.56985	0.832602
	1.58155	0.840494
	1.5927	0.848005
	1.60385	0.855261
	1.61611	0.863854
	1.62837	0.872129
	1.64063	0.880722
	1.65289	0.888551
	1.66403	0.896889
	1.67574	0.904782
	1.68744	0.912484
	1.69859	0.920186
	1.71085	0.928206
	1.72367	0.936799
	1.73537	0.945073
	1.74763	0.952902
	1.75878	0.95984
	1.77048	0.966778
	1.78218	0.973716
	1.79333	0.981291
	1.80615	0.988993
	1.81841	0.997076
	1.83067	1.00446
	1.84237	1.01242
	1.85408	1.02005
	1.86578	1.02737
	1.87693	1.03431
	1.88863	1.0415
	1.90145	1.0501
	1.91371	1.05755
	1.92597	1.06537
	1.93712	1.07257
	1.94882	1.079
	1.96052	1.08606
	1.97167	1.09344
	1.98337	1.10006
	1.99619	1.10859
	2.00845	1.11642
	2.02016	1.12374
	2.03186	1.13055
	2.04356	1.13768
	2.05471	1.14475
	2.06586	1.15188
	2.07756	1.15913
	2.08982	1.16753
	2.10208	1.17543
	2.11434	1.18243
	2.12604	1.18841
	2.13719	1.19529
	2.14889	1.20184
	2.16004	1.20897
	2.17174	1.21578
	2.18456	1.22387
	2.19682	1.23074
	2.20853	1.23806
	2.22023	1.24423
	2.23138	1.25085
	2.24308	1.25671
	2.25423	1.26333
	2.26593	1.27052
	2.27819	1.27892
	2.29045	1.28599
	2.30271	1.29204
	2.31386	1.29815
	2.32556	1.30445
	2.33727	1.31011
	2.34841	1.31622
	2.36012	1.32316
	2.37238	1.33004
	2.38464	1.33697
	2.39634	1.34296
	2.4086	1.34951
	2.41975	1.35601
	2.43089	1.36167
	2.44204	1.36721
	2.4543	1.37389
	2.46712	1.38134
	2.47882	1.387
	2.49053	1.39311
	2.50223	1.39878
	2.51393	1.40483
	2.52508	1.41036
	2.53678	1.41558
	2.54849	1.42125
	2.5613	1.42819
	2.57356	1.43487
	2.58527	1.44028
	2.59697	1.44588
	2.60812	1.45104
	2.61926	1.45677
	2.63097	1.46218
	2.64323	1.46873
	2.65605	1.4751
	2.66775	1.48089
	2.67945	1.48662
	2.69116	1.49254
	2.70286	1.49788
	2.71401	1.50342
	2.72515	1.50845
	2.73797	1.51532
	2.75079	1.52061
	2.76249	1.52602
	2.7742	1.5292
	2.7859	1.53525
	2.79705	1.54015
	2.80819	1.54492
	2.8199	1.54989
	2.83216	1.55651
	2.84497	1.5623
	2.85668	1.56765
	2.86838	1.57267
	2.88009	1.57758
	2.89123	1.58299
	2.90238	1.58731
	2.91408	1.5926
	2.9269	1.59852
	2.93916	1.60399
	2.95086	1.60826
	2.96257	1.61309
	2.97427	1.6178
	2.98542	1.62207
	2.99656	1.62678
	3.00827	1.632
	3.02108	1.63734
	3.03279	1.6425
	3.04505	1.64721
	3.0562	1.65135
	3.0679	1.65612
	3.07905	1.66026
	3.09019	1.66408
	3.10189	1.66904
	3.11416	1.6749
	3.12697	1.68044
	3.13868	1.68495
	3.15038	1.68947
	3.16208	1.69374
	3.17323	1.69826
	3.18438	1.70189
	3.19664	1.70698
	3.20946	1.71315
	3.22172	1.71837
	3.23342	1.72308
	3.24512	1.72709
	3.25683	1.73148
	3.26797	1.73556
	3.27968	1.7395
	3.29138	1.74485
	3.3042	1.74988
	3.31646	1.7551
	3.32816	1.75994
	3.34042	1.76439
	3.35157	1.76891
	3.36327	1.77305
	3.37498	1.77769
	3.38724	1.78361
	3.3995	1.78953
	3.41176	1.79405
	3.42402	1.7987
	3.43517	1.80271
	3.44687	1.80672
	3.45802	1.81111
	3.46972	1.81557
	3.48198	1.82079
	3.4948	1.82486
	3.50706	1.82983
	3.51876	1.8339
	3.53047	1.83797
	3.54161	1.84224
	3.55332	1.84625
	3.56446	1.84988
	3.57728	1.85427
	3.5901	1.85879
	3.6018	1.8628
	3.61351	1.86579
	3.62465	1.86929
	3.6358	1.87164
	3.6475	1.87495
	3.6592	1.8789
	3.67147	1.88399
	3.68373	1.88737
	3.69543	1.89118
	3.70713	1.89373
	3.71828	1.89736
	3.72943	1.90067
	3.74113	1.90379
	3.75228	1.90754
	3.76509	1.91276
	3.77735	1.91601
	3.78906	1.91951
	3.80076	1.92333
	3.81191	1.92664
	3.82305	1.9302
	3.8342	1.93307
	3.8459	1.93714
	3.85816	1.94134
	3.86987	1.94421
	3.88157	1.94745
	3.89328	1.95064
	3.90442	1.95388
	3.91557	1.95611
	3.92671	1.9591
	3.93842	1.96235
	3.95124	1.96769
	3.9635	1.97088
	3.9752	1.97374
	3.9869	1.97762
	3.99861	1.98081
	4.00975	1.98405
	4.02146	1.98723
	4.03316	1.99105
	4.04598	1.99513
	4.05824	1.9985
	4.06994	2.00181
	4.08165	2.00499
	4.09335	2.00792
	4.1045	2.0111
	4.11564	2.0148
	4.1279	2.01842
	4.14072	2.02307
	4.15298	2.02581
	4.16413	2.02893
	4.17583	2.03236
	4.18753	2.03561
	4.19868	2.03835
	4.21038	2.04096
	4.22265	2.04471
	4.23546	2.04936
	4.24772	2.05273
	4.25943	2.05528
	4.27113	2.05782
	4.28228	2.06056
	4.29342	2.0626
	4.30513	2.06578
	4.31739	2.06903
	4.32965	2.07335
	4.34191	2.07622
	4.35361	2.07889
	4.36476	2.08118
	4.37646	2.08322
	4.38761	2.08564
	4.39876	2.08819
	4.41157	2.0922
	4.42383	2.09652
	4.43554	2.09945
	4.44724	2.10193
	4.45894	2.10423
	4.47009	2.10664
	4.48179	2.10938
	4.49294	2.11193
	4.5052	2.11549
	4.51802	2.11944
	4.53028	2.12211
	4.54198	2.12459
	4.55313	2.12733
	4.56483	2.12905
	4.57598	2.13109
	4.58768	2.13414
	4.59994	2.13783
	4.61221	2.1407
	4.62447	2.14369
	4.63617	2.14617
	4.64787	2.14827
	4.65902	2.15018
	4.67072	2.15254
	4.68243	2.15578
	4.69469	2.15967
	4.70751	2.16253
	4.71921	2.16533
	4.73147	2.16699
	4.74262	2.16953
	4.75432	2.17246
	4.76602	2.17494
	4.77773	2.17762
	4.79054	2.18105
	4.80281	2.18373
	4.81451	2.18614
	4.82621	2.18818
	4.83792	2.18977
	4.84906	2.19168
	4.86077	2.19308
	4.87303	2.19576
	4.88584	2.19964
	4.89755	2.20282
	4.90981	2.20371
	4.92151	2.20556
	4.93266	2.20715
	4.94436	2.209
	4.95551	2.2111
	4.96777	2.21383
	4.98003	2.21695
	4.99285	2.21937
	5.00455	2.2216
	5.0157	2.22313
	5.02684	2.22478
	5.03799	2.22637
	5.04969	2.22917
	5.06195	2.23159
	5.07422	2.23426
	5.08648	2.23662
	5.09818	2.23859
	5.10933	2.24082
	5.12047	2.24184
	5.13162	2.24349
	5.14332	2.24579
	5.15558	2.24884
	5.16784	2.25158
	5.1801	2.25438
	5.19181	2.25705
	5.20295	2.25915
	5.2141	2.26081
	5.22525	2.26291
	5.23695	2.26469
	5.24921	2.26705
	5.26203	2.26991
	5.27373	2.27226
	5.28544	2.27379
	5.29714	2.27564
	5.30884	2.27806
	5.31999	2.27952
	5.33114	2.28098
	5.34395	2.28493
	5.35621	2.28754
	5.36792	2.29015
	5.38018	2.29231
	5.39132	2.29448
	5.40303	2.29582
	5.41417	2.29722
	5.42588	2.29925
	5.4387	2.30333
	5.45096	2.30517
	5.46266	2.3067
	5.47436	2.30855
	5.48607	2.31007
	5.49721	2.31217
	5.50836	2.3137
	5.52062	2.31637
	5.53344	2.3193
	5.5457	2.32089
	5.5574	2.32223
	5.56911	2.32433
	5.58081	2.32567
	5.59196	2.32732
	5.6031	2.32828
	5.61481	2.33063
	5.62762	2.33369
	5.63988	2.33572
	5.65159	2.33681
	5.66329	2.33846
	5.67444	2.33878
	5.68614	2.33935
	5.69729	2.34075
	5.70955	2.34355
	5.72237	2.3454
	5.73463	2.34642
	5.74633	2.34852
	5.75748	2.34992
	5.76918	2.35138
	5.78033	2.35247
	5.79147	2.35406
	5.80373	2.35584
	5.81655	2.35902
	5.82826	2.36068
	5.84052	2.36099
	5.85166	2.36182
	5.86281	2.36316
	5.87396	2.36405
	5.88566	2.36494
	5.89792	2.36583
	5.91074	2.36723
	5.92244	2.36851
	5.93414	2.36971
	5.94585	2.37099
	5.95755	2.37258
	5.9687	2.37315
	5.97984	2.375
	5.9921	2.37761
	6.00492	2.38034
	6.01663	2.3813
	6.02889	2.38289
	6.04003	2.38385
	6.05174	2.38435
	6.06288	2.3862
	6.07459	2.38607
	6.08685	2.38868
	6.09911	2.3897
	6.11137	2.39104
	6.12307	2.39212
	6.13478	2.3932
	6.14592	2.39377
	6.15707	2.39492
	6.16877	2.39645
	6.18159	2.39893
	6.19441	2.40059
	6.20611	2.4016
	6.21782	2.40211
	6.22952	2.40275
	6.24067	2.40339
	6.25237	2.40339
	6.26407	2.40517
	6.27689	2.40746
	6.28915	2.40784
	6.30085	2.40841
	6.31256	2.40969
	6.32426	2.41039
	6.33541	2.41058
	6.34711	2.41013
	6.35937	2.41204
	6.37219	2.4137
	6.38445	2.41363
	6.39615	2.41421
	6.40786	2.41408
	6.41956	2.41497
	6.43071	2.4158
	6.44241	2.41713
	6.45411	2.41898
	6.46693	2.42083
	6.47919	2.42197
	6.4909	2.42223
	6.5026	2.42229
	6.51375	2.42267
	6.52489	2.4228
	6.53604	2.42312
	6.5483	2.42515
	6.56112	2.42726
	6.57338	2.4277
	6.58508	2.4277
	6.59623	2.42808
	6.60738	2.42834
	6.61908	2.42815
	6.63078	2.42916
	6.64304	2.43127
	6.6553	2.4319
	6.66701	2.43222
	6.67871	2.43203
	6.69041	2.43171
	6.70156	2.43184
	6.71271	2.43254
	6.72441	2.43241
	6.73667	2.43426
	6.74893	2.43356
	6.76119	2.43375
	6.7729	2.43298
	6.7846	2.43311
	6.79575	2.43209
	6.80689	2.42796
	6.8186	2.42719
	6.83141	2.42751
	6.84367	2.42776
	6.85538	2.42719

## Sheet: Figure 3(a)
Fig 3(a)
	X-data	Y-data (black)		Y-data (blue)
	Cube size (cm)	In-plane shrinkage (%)	Error ± for in-plane shrinkage (%)	Out-of-plane shrinkage (%)	Error ± for out-of-plane shrinkage (%)
	2	2.385	0.9	4.255	1.87
	2.5	1.50635	0.743	4.27	2.1
	3.8	2.00028	0.97	4.83752	2
	5	1.70748	0.8	4.82424	1.8

## Sheet: Figure 4(a)
Fig 4(a)
	X-data	Y-data
	Power (W)	Temperature (°C)
	1	43
	2.5	102
	5	160
	7.5	305
	10	421
	15	615
	20	830

## Sheet: Figure 4(b)
Fig 4(b)
	X-data	Y-data
	Time (s)	Temperature (°C)
	0	25
	5	250
	10	364
	15	450
	20	556
	25	647
	30	688
	35	734
	40	760
	45	795
	50	842
	55	360
	60	230
	65	163
	70	107
	75	78
	80	50
	85	40

## Sheet: Figure 5(a)
Fig 5(a)
	X-data	Y1-data (black circles)	Y1-error	Y2-data (blue triangles)	Y2-error
	Sulfonation time (h)	In-plane shrinkage (%)		Framework density (g/cm3)
	4	2.23748	0.41	0.203015	0.02
	6	1.29967	0.43	0.35755	0.05
	8	1.23518	0.52	0.507905	0.04
	12	2.79201	0.39	0.655725	0.04
	18	1.93313	0.36	0.709149	0.03
	24	2.58297	0.32	0.750378	0.04

## Sheet: Figure 5(b)
Fig 5(b)
	X-data	Y1-data (black circles)	Y1-error	Y2-data (blue triangles)
	Sulfonation time (h)	Framework porosity (%)		BET surface area (m2/g)
	4	89.8493	2.128	54.44
	6	82.1225	1.482	137.976
	8	74.6047	2.642	240.212
	12	67.2137	2.105	318.304
	18	64.5425	3.062	302.455
	24	62.4811	2.491	332.666

[truncated: 34 more sheets: Figure 6(a), Figure 6(c), Figure 7(c), Figure 7(e), Figure 6(d), Figure 7(d), Supp Figure 1, Supp Figure 3, Supp Figure 4, Supp Figure 5(b), Supp Figure 7, Supp Figure 9, Supp Figure 10, Supp Figure 11, Supp Figure 13(a), Supp Figure 13(b), Supp Figure 14, Supp Figure 16, Supp Figure 17, Supp Figure 18 …]
